# Supplementary material for: Arabidopsis HSFA9 Acts as a Regulator of Heat Response Gene Expression and the Acquisition of Thermotolerance and Seed Longevity
Source: Plant Cell Physiol. 2023 Dec 20;65(3):372–89. doi: 10.1093/pcp/pcad164 (PMC11020252; doi:10.1093/pcp/pcad164)
Supplement: pcad164_Supp [file pcad164_supp.zip]

Archive with 2 entries (2 files):
- suppl_data/pcp-2023-e-00280-File014.pdf
- suppl_data/pcp-2023-e-00280-File015.mp4
